# Supplementary material for: Effect of a Low-Calorie Dietary Intervention on Liver Health and Body Weight in Adults with Metabolic-Dysfunction Associated Steatotic Liver Disease (MASLD) and Overweight/Obesity: A Systematic Review and Meta-Analysis
Source: Nutrients. 2024 Apr 1;16(7):1030. doi: 10.3390/nu16071030 (PMC11013586; doi:10.3390/nu16071030)
Supplement: Supplementary file 1 [file nutrients-16-01030-s001.zip]

Archive with 1 entries (1 files):
- nutrients-2902027-supplementary.pdf
